# Supplementary material for: Radiomics features from perihematomal edema for prediction of prognosis in the patients with basal ganglia hemorrhage
Source: Front Neurol. 2022 Nov 8;13:982928. doi: 10.3389/fneur.2022.982928 (PMC9680901; doi:10.3389/fneur.2022.982928)
Supplement: Supplementary file 2 [file Table_2.XLSX]

## Sheet: 前 血肿
voi_name	voi_type	series_desc	study_modality	sex	study_id	age	Minimum diameter	Maximum diameter	Roundness	Intracranial diameter	hematoma diameter	H/I	Muscle strength on the affected side	GCS	Hematoma Volume	Prognostic level	Alkaline phosphatase	K	Na	Ca	Mg	Blood glucose for admission	WBC	Neutrophils	Lymphocyte	NLR	Hb	HCT	RDW-CV	PLT	PDW	PT	INR	APTT	TT	DD2	Blood pressure in hospital admission	NIHSS rating	First CT（hour）	InterquartileRange	Skewness	Uniformity	Median	Energy	RobustMeanAbsoluteDeviation	MeanAbsoluteDeviation	TotalEnergy	Maximum	RootMeanSquared
custom	custom	custom	custom	custom	custom	custom																																		firstorder	firstorder	firstorder	firstorder	firstorder	firstorder	firstorder	firstorder	firstorder	firstorder
custom	custom	custom	custom	custom	custom	custom																																		original	original	original	original	original	original	original	original	original	original
水肿	1		CT	1	1.2.840.113619.2.278.3.2831170499.511.1521000659.328	41	32.79	34.21	1.42	121.65	34.21	0.281217	5	12	14265.5	好	57	3.7	147	2.37	0.82	6	7.51	5.31	1.68	3.16071	152	0.473	11.7	213	17.2	10.1	0.93	29	17.5	0.23	3	0	11	0.00928955	1.45436	1	0.881885	12624.3	0.00450728	0.00757972	15049.4	0.927488	0.88545
水肿	1		CT	2	1.2.840.113619.2.278.3.2831170499.562.1636880626.893	51	12.54	22.53	9.99	127.04	22.53	0.177346	4	14	12353	好	59	3.95	138.4	2.19	0.9	3.8	10.87	7.98	2.07	3.85507	110	0.353	12.6	301	10.4	11.9	1.03	23.9	17	0.56	2	6	4	0.00775857	1.76764	1	0.99566	11339.5	0.00350522	0.00580949	13517.7	1.03618	0.997561
水肿	1		CT	1	1.2.840.113619.2.416.128791048447632440152250455750066727286	50	22.6	48.81	26.21	120.69	23.92	0.198194	1	8	28584.6	差	125	3.57	144.5	2.24	0.76	5.69	8.15	6.072	1.663	3.65123	117	0.363	13	168	12.4	12.4	1.05	27.6	14.6	0.69	3	14	48	0.00845101	1.16407	1	0.9197	15649.3	0.00373692	0.00603508	18655.4	0.956039	0.920554
水肿	1		CT	1	1.2.840.113619.2.278.3.2831170499.479.1534150169.402	57	14.56	15.2	0.64	131.95	15.2	0.115195	3	11	9968.68	好	67	3.2	145.3	2.24	0.94	4.11	7.27	4.83	1.58	3.05696	124	0.373	12.9	111	12.6	11	0.95	24.1	18.2	3.4	3	9	32	0.00646539	0.757275	1	0.889718	4566.66	0.00291879	0.0044393	5443.87	0.923661	0.890638
水肿	1		CT	1	1.2.840.113619.2.278.3.2831170499.571.1475805116.220	50	15.9	24.81	8.91	130.16	15.9	0.122157	4	12	9294.8	好	52.9	4	138	2.19	0.95	4.71	7.9	6.42	0.94	6.82979	141	0.42	11.4	192	15.6	11.9	1.03	25.2	17.8	0.15	3	7	29	0.00645023	1.8383	1	0.948829	7314.12	0.00292244	0.00537666	8719.1	0.986724	0.950662
水肿	1		CT	1	1.2.840.113619.2.278.3.2831170499.415.1622333017.839	45	13.29	20.64	7.35	118.63	13.29	0.112029	5	15	10885.8	好	82	4.25	144.6	2.21	0.88	5.22	14.65	12.423	1.45	8.56759	144	0.422	12.1	289	9.7	11	0.93	24.4	16	0.75	2	0	22.5	0.0101834	1.1687	1	0.892719	3118.77	0.00545092	0.00820955	3717.86	0.927969	0.895975
水肿	1		CT	1	1.2.840.113619.2.278.3.2831170499.457.1513398831.212	67	8.47	14.85	6.38	127.77	8.47	0.066291	4	11	6535.05	好	80.3	4.32	135	2.03	0.87	4.7	6.4	3.9	1.87	2.08556	158	0.476	11.7	249	11	12.2	1.12	29	17.3	0.2	2	2	26	0.00684266	1.02649	1	1.01089	5190.46	0.00281804	0.004377	6376.84	1.04586	1.01121
水肿	1		CT	1	1.2.840.113619.2.289.3.2831160993.325.1513813364.796	43	17.51	23.98	6.47	141.84	19.71	0.138959	4	13	2491.47	好	51.2	3.83	141.6	2.22	0.98	5.26	8.39	4.66	2.83	1.64664	149	0.45	12.2	269	10.9	11.3	0.97	26.7	17.8	0.45	2	4	24	0.00843656	1.42591	1	0.864729	2988.82	0.00440832	0.00794542	3562.95	0.906912	0.868108
水肿	1		CT	1	1.2.840.113619.2.278.3.2831170499.474.1545045953.562	77	22.31	25.83	3.52	127.44	25.83	0.202684	0	7	17128.3	差	91	3.73	141	2.1	0.81	7.4	7.88	6.94	0.57	12.1754	148	0.432	13.4	210	11	10.7	0.9	25.9	15.7	0.75	3	10	10	0.010549	0.925495	1	0.919074	6311.04	0.00535887	0.00763373	7523.34	0.950721	0.920948
水肿	1		CT	1	1.2.840.113619.2.278.3.2831170499.495.1450396813.743	39	19.78	23.25	3.47	124.36	19.78	0.159054	5	14	16665.4	好	64.5	3.42	140	1.91	0.8	4.32	9.22	5.77	2.35	2.45532	149	0.437	12.9	232	12.9	9.6	0.82	29.2	17.6	0.77	2	3	20	0.00808469	1.31814	1	0.88486	3669.33	0.00362454	0.00601627	4384.68	0.917934	0.887076
水肿	1		CT	1	1.2.840.113619.2.55.3.2831171523.582.1489987509.186	67	14.46	42.74	28.28	116.02	14.46	0.124634	4	11	5331.03	好	75.1	3.92	140	2.09	1	3.24	7.08	5.57	1.14	4.88596	143	0.439	12.2	237	12.9	10.9	0.98	28.2	16.6	0.15	3	4	17	0.00778649	1.58338	1	0.986073	13003.9	0.00375878	0.00644329	15501.9	1.02501	0.988361
水肿	1		CT	2	1.2.840.113619.2.278.3.2831170499.386.1492600077.342	58	17.41	22.74	5.33	126.24	17.41	0.137912	2	7	7632.96	好	78.8	3.2	139	2.35	0.78	8.8	6.76	5.35	1.14	4.69298	129	0.39	12.5	207	13.5	11.3	1.02	23.5	18.2	0.3	2	11	12	0.00643684	1.78214	1	0.965583	5838.87	0.00291633	0.00480734	6960.47	1.00099	0.967169
水肿	1		CT	2	1.2.840.113619.2.278.3.2831170499.971.1596946517.998	47	20.5	30.34	9.84	135.33	30.34	0.224193	1	5	32939.4	差	52	4.38	142.8	2.32	0.88	4.94	8.61	5.9	2.12	2.78302	121	0.368	12.7	308	10.8	10.1	0.86	23.1	18.2	0.23	3	5	21	0.00711228	1.16038	1	1.01141	18410.1	0.0035107	0.00505357	31814.1	1.05052	1.012
水肿	1		CT	2	1.2.156.14702.6.146.20190924001357	50	19.97	26.16	6.19	126.04	25.15	0.19954	0	7	35344.3	差	117	3.48	137	2.54	0.91	8.81	9.48	9.09	0.35	25.9714	86	0.323	20.5	265	11.3	11.6	0.98	22.1	17.8	0.31	3	11	41	0.00684918	1.7319	1	0.884312	16335	0.00313109	0.00502747	19472.8	0.927119	0.885191
水肿	1		CT	2	1.2.392.200036.9125.2.138612190166.20220106000493	58	13.93	24.27	10.34	127.77	13.93	0.109024	4	14	13629.4	好	88.5	4	136.8	2	0.89	15.33	12.07	11.394	0.471	24.1911	132	0.4	12.1	208	10.1	12	1.02	27.3	15.7	0.54	2	2	39	0.0106917	1.9407	1	0.963124	8810.96	0.0052384	0.00828222	8890.15	1.04509	0.964424
水肿	1		CT	1	1.2.156.14702.6.146.20220301000548	46	19.23	38.79	19.56	125.34	33.03	0.263523	4	11	18759.8	好	69	3.83	141	2.22	0.81	4.84	8.67	6.85	1.36	5.03676	148	0.432	11.5	199	11.5	10.5	0.91	19.8	16.9	0.87	2	13	21	0.00846388	1.48988	1	0.876881	11239.2	0.00362981	0.00644274	14269.4	0.914968	0.878533
水肿	1		CT	1	1.2.156.14702.6.146.20211215000880	65	14.92	20.18	5.26	129.84	15.98	0.123075	2	7	12808.6	差	61	4.51	135	2.15	0.79	9.66	6.4	4.66	1.34	3.47761	123	0.377	11.9	199	10.2	11.7	1.01	25.2	16.8	1.72	2	19	17	0.00474887	1.31928	1	0.700787	3183.55	0.00198506	0.00296808	3212.17	0.726906	0.701299
水肿	1		CT	1	1.2.840.113619.2.278.3.2831160993.291.1574403220.244	53	16.95	27.21	10.26	132.71	16.95	0.127722	4	14	12546.9	好	87	3.72	143.1	2.22	0.94	5.37	5.01	3.01	1.47	2.04762	161	0.468	11.5	322	10.5	10.6	0.99	26.3	15.9	0.74	3	5	18	0.00564752	1.94701	1	0.862879	12261.1	0.00274845	0.00467233	14616.3	0.900798	0.864707
水肿	1		CT	2	1.2.156.14702.6.146.20210523000718	52	15.16	27.36	12.2	134.29	26.89	0.200238	1	10	11667	差	78	3.67	144	2.35	0.91	6.04	12.88	11.71	0.91	12.8681	128	0.401	12.1	251	12.4	11.3	0.96	22.8	16.7	0.66	3	8	19	0.00775811	1.4699	1	1.10071	5059.42	0.00369108	0.00649689	9758.55	1.17829	1.10268
水肿	1		CT	1	1.2.840.113619.2.278.3.2831170499.571.1592012495.783	61	20.17	47.05	26.88	119.86	24.97	0.208326	0	6	43146	差	64	3.99	143.5	2.29	0.54	8.61	6.88	4.837	1.562	3.09667	163	0.463	12.7	78	11.9	10.5	0.89	22.6	17.5	0.35	3	12	16	0.00863943	1.58054	1	1.19578	8770.4	0.00405741	0.00673455	20492.1	1.24185	1.19848
水肿	1		CT	2	1.2.840.113619.2.289.3.2831160993.219.1474153339.623	59	19.3	25.94	6.64	122.9	25.94	0.211066	4	9	25709.8	差	107.4	3.4	137	2.26	0.91	6.42	8.16	6.23	1.28	4.86719	134	0.419	12.8	210	12.6	11.2	0.78	22.5	15.9	0.66	2	7	71	0.0062462	1.29371	1	0.985787	11317.2	0.00273705	0.00403122	13491.1	1.02416	0.986332
水肿	1		CT	1	1.2.156.14702.6.146.20210621000550	67	24.33	35.3	10.97	136.47	30.5	0.223492	4	15	27580.7	好	110	3.9	143	2.11	0.89	11.29	5.27	3.56	1.22	2.91803	150	0.446	12.4	172	12.1	10.9	0.94	24	17	0.44	3	0	13	0.00736176	1.51499	1	1.00793	8483.71	0.0034447	0.00580571	12415.8	1.05047	1.00961
水肿	1		CT	1	1.2.840.113619.2.278.3.2831170499.606.1489765704.591	45	15.87	40.56	24.69	132.94	15.87	0.119377	0	7	2728.71	好	100.1	3.68	141	2.05	0.99	5.07	6.46	5.11	0.88	5.80682	147	0.441	12.9	268	12.5	11.1	1	23.4	16.9	0.47	2	8	2	0.00771632	1.66739	1	0.846586	4329.08	0.00319459	0.00533439	5160.66	0.879766	0.848289
水肿	1		CT	2	1.2.840.113619.2.278.3.2831170499.374.1500481605.928	55	19.77	43.18	23.41	123.02	19.77	0.160706	0	7	24527.3	差	75	4.6	145	2.26	0.78	8.17	5.49	4.63	0.61	7.59016	106	0.312	13.1	169	13.2	10.9	1	25.8	17.5	0.27	3	13	2	0.00921288	1.32629	1	1.10009	11559	0.00449168	0.00722712	27007.6	1.14432	1.10259
水肿	1		CT	1	1.2.840.113619.2.278.3.2831170499.520.1479354365.347	52	19.67	23.1	3.43	127.02	23.1	0.181861	4	12	1614.09	好	72.3	3.73	145.9	2.27	0.9	6.45	5.41	3.6	1.4	2.57143	139	0.415	12.2	167	11.9	11.4	0.98	28.4	22	0.26	2	7	36	0.00756057	1.61107	1	0.876335	7231.12	0.00350988	0.00579365	8620.16	0.914978	0.877687
水肿	1		CT	2	1.2.156.14702.6.146.20210329000742	73	17.3	53.24	35.94	128.29	18.97	0.147868	1	8	26650.5	差	68	4.42	133.5	2.26	0.77	7.96	6.52	5.959	0.509	11.7073	119	0.359	13.3	238	10.2	10.2	0.86	24.4	16.3	1.49	2	20	38	0.00826371	1.37715	1	1.06086	30271.8	0.0039004	0.00627619	43347.9	1.10218	1.0627
水肿	1		CT	2	1.2.156.14702.6.146.20210329000793	48	12.29	31.73	19.44	114.8	12.29	0.107056	3	12	20746.1	好	54	4.51	143.1	2.16	0.89	4.94	5.9	4.41	1.13	3.90265	134	0.417	13	220	13.2	11.6	1	28	17.9	0.37	2	6	20.5	0.008056	1.64562	1	1.03016	7044.34	0.0035778	0.00610659	10760.8	1.06776	1.03186
水肿	1		CT	2	1.2.840.113619.2.278.3.2831170499.739.1542537371.746	56	14.85	22.98	8.13	131.31	14.85	0.113091	4	12	9717.93	好	80	3.8	142	2.36	1	6.1	7.73	6.6	0.75	8.8	136	0.406	12	222	11.2	11.3	0.96	23.7	17.4	0.21	3	1	10	0.006601	1.51394	1	0.804334	1948.83	0.00288859	0.00525774	1831.93	0.853841	0.805313
水肿	1		CT	2	1.2.840.113619.2.327.3.2831171011.68.1476490487.361	58	19.85	40.58	20.73	136.4	40.58	0.297507	1	10	22886.2	差	48.3	4	133	2.21	0.85	14.4	8.13	7.66	0.43	17.814	114	0.356	13.3	247	12.5	11.8	1.02	21	16.4	0.33	3	7	36	0.00764403	1.6986	1	0.876324	17265.6	0.00363367	0.00650527	17420.8	0.93238	0.878671
水肿	1		CT	1	1.2.840.113619.2.278.3.2831170499.645.1524216336.121	59	13.58	19.17	5.59	130.84	13.58	0.103791	5	13	4358.29	好	68	3.33	143.3	2.03	1.07	5.3	6.2	4.26	1.27	3.35433	147	0.456	13.9	285	11.5	11.1	1.02	29	18.2	0.29	3	4	9	0.00663029	10.4107	1	1.151	11147.5	0.00307793	0.00524027	26369.2	1.47589	1.15124
水肿	1		CT	1	1.2.840.113619.2.327.3.2831171011.68.1476490448.976	59	17.95	23.31	5.36	134.84	17.95	0.133121	4	13	1258.85	好	65.4	3.6	137	2.24	0.83	6.7	8.35	7.15	0.66	10.8333	156	0.454	11.8	200	11.6	11.9	1.03	26.2	17.1	0.16	3	4	2	0.00902661	0.815736	1	0.777069	4622.47	0.00373547	0.00531589	4664.02	0.816457	0.777688
水肿	1		CT	1	1.2.156.14702.6.146.20190724001460	61	11.17	18.15	6.98	136.69	11.17	0.0817178	0	11	32080.4	差	135	3.65	139.8	2.18	0.82	4.28	9.26	7.72	1.28	6.03125	154	0.443	13.7	189	17.9	10.5	0.88	22.7	16.1	1.16	2	8	13	0.00552096	1.31353	1	0.704418	3431.15	0.00258508	0.00395486	3461.99	0.734389	0.705428
水肿	1		CT	1	1.2.840.113619.2.289.3.2831160993.336.1557011725.445	73	10.98	15.66	4.68	134.73	10.98	0.0814963	4	13	4681.67	好	53	3.68	148	2.02	1.03	4.07	6.49	4.99	0.99	5.0404	143	0.442	13.5	204	13.1	11.3	0.97	28.2	18.9	0.31	2	7	53	0.00585182	0.79322	1	0.843133	1870.73	0.00265949	0.00406822	2230.08	0.873228	0.843227
水肿	1		CT	1	1.2.840.113619.2.278.3.2831170499.376.1621987207.276	90	11.9	33.41	21.51	118.1	18.12	0.153429	4	14	24763.7	好	65	3.77	142	2.03	0.98	4.35	5.52	4.16	0.78	5.33333	136	0.412	11.9	141	12.1	10.2	0.87	21.5	16.9	0.71	2	4	24	0.0068049	1.4639	1	1.22481	7081.77	0.00306751	0.0052352	16546.6	1.2598	1.2262
水肿	1		CT	2	1.2.840.113619.2.278.3.2831170499.71.1482990632.228	63	15.87	45.17	29.3	128.35	15.87	0.123646	0	5	44277.3	差	78.9	3.2	151	2.15	1.07	5.25	9.49	7.72	1.28	6.03125	143	0.449	21.7	745	13.2	13.3	1.14	36.7	21	0.56	2	13	35	0.0144954	0.891328	1	0.919951	10549.8	0.00613078	0.00889908	12576.4	0.959174	0.923577
水肿	1		CT	1	1.2.840.113619.2.289.3.2831160993.196.1520207435.872	49	10.95	23.98	13.03	135.08	19.75	0.14621	5	13	3442.76	好	86.2	4	141.2	2.16	0.88	5.93	6.87	4.16	1.97	2.11168	126	0.389	12.3	224	10.5	10.9	0.94	29.9	17.5	0.26	2	10	14	0.00945022	5.27767	1	0.89915	2700.26	0.00375713	0.00647337	3340.64	1.08558	0.901171
水肿	1		CT	1	1.2.840.113619.2.278.3.2831170499.606.1489765791.633	59	22.08	22.64	0.56	138.08	24.7	0.178882	0	7	24849.2	好	72.6	3.09	144.3	2.25	0.9	6.3	13.38	11.51	1.16	9.92241	172	0.493	11.9	250	10.8	11.9	1.07	23.3	17.9	0.27	3	11	6	0.00985309	1.35659	1	0.832854	7645.43	0.00485156	0.00788275	9114.06	0.872266	0.835935
水肿	1		CT	1	1.2.156.14702.6.146.20200425000059	69	17.92	38.94	21.02	132.74	24.31	0.18314	0	8	15227.6	差	58	4.52	142.7	2.24	0.85	7.35	10.72	9.43	0.77	12.2468	141	0.414	12.5	251	12.5	10.7	0.92	21.4	16.2	0.59	3	5	17	0.0183321	0.776156	1	0.94973	4188.84	0.00837468	0.0113004	5867.63	0.993378	0.954471
水肿	1		CT	1	1.3.46.670589.33.1.63772928848429836100001.4717117719973637098	66	12.56	20.71	8.15	138.1	12.56	0.0909486	5	15	8549.69	好	56	3.38	145	2.21	1.22	5.53	4.43	2.81	1.15	2.44348	133	0.4	12.2	192	8.8	11.6	1	25.6	16.2	0.23	2	0	28	0.0084035	2.22185	1	0.926066	1976.69	0.00398517	0.00661403	2356.4	0.991613	0.927458
水肿	1		CT	1	1.2.840.113619.2.278.3.2831170499.401.1612065969.975	52	17.39	34.29	16.9	135.72	33.64	0.247863	4	14	13720.2	好	124	3.36	142	2.22	1.08	11.52	8.64	5.149	2.652	1.94155	163	0.48	12.5	306	11.3	10.7	0.9	30.5	17.4	0.1	3	1	23	0.00773874	1.29787	1	0.814705	5494.31	0.00398778	0.00685198	6549.73	0.852625	0.817363
水肿	1		CT	1	1.2.840.113619.2.278.3.2831170499.401.1612065964.764	90	22.54	30.46	7.92	134.41	22.54	0.167696	5	11	13220.2	好	63	3.55	144	2.17	0.84	6.36	8.03	0.776	1.12	0.692857	137	0.427	12.2	152	12.1	11.7	1.01	28.8	16.9	4.06	3	14	15	0.00518014	0.877338	1	0.910851	6558.23	0.00259922	0.00391965	7818.01	0.938972	0.911417
水肿	1		CT	1	1.2.840.113619.2.278.3.2831170499.711.1551603699.18	52	14.53	34.2	19.67	126.89	14.53	0.114509	4	14	8206.36	好	64	3.71	147	2.12	0.9	4.78	8.77	7.66	0.58	13.2069	138	0.404	12.5	177	15.4	11.1	0.96	21.4	18.2	0.37	2	5	12	0.00757458	1.18339	1	0.898114	5393.96	0.00349526	0.00532761	6430.1	0.928412	0.89833
水肿	1		CT	2	1.2.840.113619.2.278.3.2831170499.645.1524216329.585	45	9.52	14.63	5.11	125.18	9.52	0.0760505	2	8	20192.8	好	72	3.8	139	2.23	0.88	7.9	5.31	4.4	0.59	7.45763	120	0.371	11.8	278	13.2	11.4	1.05	30.4	17.9	0.26	2	7	12	0.00699843	1.85745	1	0.947656	3738.37	0.0030075	0.00532987	4456.49	0.983523	0.949341
水肿	1		CT	1	1.2.840.113619.2.278.3.2831170499.385.1573812937.49	45	12.35	22.26	9.91	128.35	12.35	0.0962213	4	11	14194.1	好	73	4.22	134.3	2.46	1.05	7.48	12.28	10.99	0.8	13.7375	160	0.465	12.4	273	10.1	10.6	0.89	24.2	17.9	0.74	3	9	50	0.0270636	0.409892	1	1.12912	1381.83	0.0113595	0.0134148	3228.66	1.17484	1.13482
水肿	1		CT	1	1.2.840.113619.2.327.3.2831171011.129.1463130830.65	61	20.41	33.32	12.91	126.67	33.32	0.263046	3	12	34970.5	差	66.7	4	134	2.22	0.79	6.26	5.46	4.42	0.77	5.74026	122	0.355	12.3	114	10.3	15.2	1.3	36.7	18	0.32	3	7	8	0.0113934	1.14731	1	0.956841	9149.5	0.00497223	0.00768333	12347.8	0.999785	0.958834
水肿	1		CT	1	1.2.156.14702.6.146.20211206000645	63	23.25	36.34	13.09	122.82	23.25	0.189301	3	13	9777.73	好	88	84.3	140.8	2.31	0.95	6.5	10.75	9.729	0.408	23.8456	147	0.446	12.6	236	11.3	12	1.02	25.2	16.2	0.6	3	6	70	0.00633174	1.66522	1	0.734243	4204.43	0.00295254	0.00469	4242.23	0.772233	0.734941
水肿	1		CT	2	1.2.840.113619.2.278.3.2831170499.614.1609812792.763	39	15.12	25.64	10.52	126.57	21.1	0.166706	0	4	36768	差	61	4.25	138.8	2.53	0.8	6.89	9.61	7.553	1.807	4.17986	131	0.398	13.2	302	10.9	9	0.75	25.1	17.5	0.4	2	15	14	0.0064042	1.37962	1	0.737866	6164.87	0.00312674	0.0047053	5691.16	0.770688	0.739737
水肿	1		CT	1	1.2.156.14702.6.146.20210808000270	51	9.62	17.29	7.67	129.46	9.62	0.0743087	5	14	14889.6	好	95	3.8	136	2.18	0.99	7.2	7.25	6.66	0.4	16.65	126	0.409	13	185	11.3	11.1	1.02	27.1	18.8	0.16	3	0	18	0.00496488	1.85231	1	0.836854	6680.21	0.00199332	0.00318304	7710.65	0.884848	0.83715
水肿	1		CT	1	1.2.840.113619.2.278.3.2831170499.121.1515821794.765	67	17.26	30.26	13	120.69	17.26	0.143011	1	9	32145.9	好	68.3	4.08	142	2.26	0.86	7.38	5.23	3.41	1.3	2.62308	140	0.438	12.7	255	11.3	9.9	0.91	24	19.4	0.29	3	2	26	0.0130531	1.01727	1	1.11667	3066.83	0.00601482	0.00888776	7165.66	1.15677	1.11997
水肿	1		CT	2	1.2.840.113619.2.289.3.2831160993.284.1487115769.626	61	15.52	22.57	7.05	118.49	15.52	0.130982	5	13	18327.2	好	121.9	3.64	145.4	2.3	0.94	4.73	5.54	3.07	2	1.535	140	0.42	12.1	241	14.5	10.4	0.92	25	17.3	0.77	3	4	40	0.00855002	1.34362	1	0.905278	6809.77	0.00454055	0.00697309	8117.86	0.998473	0.90743
水肿	1		CT	1	1.2.840.113619.2.278.3.2831170499.636.1568079693.291	73	25.52	38.73	13.21	130.14	25.52	0.196097	0	10	40580.6	差	65	4.31	134.4	2.14	0.67	6	7.35	6.39	0.74	8.63514	123	0.375	13.5	325	8.8	10.8	0.91	25.2	17	0.97	2	13	7	0.00812201	1.33506	1	0.896312	15478.2	0.00365519	0.00559725	18451.4	0.933673	0.897488
水肿	1		CT	1	1.2.840.113619.2.278.3.2831170499.787.1572438192.254	51	21.56	21.86	0.3	122.89	21.86	0.177883	0	13	38650.3	差	76	4.29	146	2.35	0.85	5.46	5.53	3.52	1.32	2.66667	163	0.493	11.6	235	13.5	10.7	0.92	23.5	17.4	0.23	3	11	12	0.00587941	1.7872	1	0.872428	6841.51	0.00310392	0.00517967	8155.71	0.947181	0.873918
水肿	1		CT	1	1.2.156.14702.6.146.20190824000253	69	8.62	13.32	4.7	134.57	12.81	0.0951921	4	12	9333.83	好	83	4.26	137.8	2.12	0.75	6.63	12.92	11.36	1.19	9.54622	136	0.411	13.3	236	12.3	10.2	0.86	26.7	16.8	0.47	3	4	20	0.00612814	1.63873	1	0.954823	2205.23	0.00268073	0.00452412	3089.03	0.987215	0.955978
水肿	1		CT	2	1.2.156.14702.6.146.20201016000969	66	20.45	32.35	11.9	133.03	20.45	0.153725	3	11	27401.1	好	115	4.26	143	1.26	1.11	4.77	14.2	10.52	2.63	4	129	0.398	13.2	330	11.5	11.1	0.95	24.7	16.8	1.27	3	4	22	0.00640628	1.82	1	1.07715	19501.3	0.00292693	0.00496144	33476.3	1.11651	1.07859
水肿	1		CT	1	1.2.392.200036.9125.2.138612190166.20211008000628	57	13.46	28.87	15.41	138.1	25.96	0.18798	3	13	18895.3	好	66	4.2	141.4	2.25	0.92	5.11	11.19	7.77	2.63	2.95437	136	0.412	13	190	15	10.7	0.92	21.4	16.4	0.22	2	8	14	0.0173602	1.62147	1	0.913054	8646.83	0.0072991	0.012727	8724.54	0.991175	0.917802
水肿	1		CT	1	1.2.840.113619.2.278.3.2831170499.71.1482990750.501	69	22.96	32.86	9.9	132.9	22.96	0.172761	2	11	4416.7	差	62.6	3.9	144	2.25	0.94	6.25	10.99	9.85	0.59	16.6949	153	0.446	12.5	202	12	12.5	1.08	25.3	17.9	0.37	3	7	4	0.00676067	1.53334	1	0.945005	11124.7	0.00325868	0.00587612	13261.6	0.989794	0.945847
水肿	1		CT	1	1.2.392.200036.9125.2.138612190166.20200909000677	66	5.51	19.69	14.18	130.4	7.55	0.0578988	5	14	2895.59	好	72	3.87	146	2.38	0.81	6.02	4.39	3.38	0.66	5.12121	140	0.405	11.8	216	12.8	11.6	1	24.2	17	0.43	3	0	35	0.0123056	1.53359	1	0.952638	1602.49	0.00580774	0.00966224	1728.43	1.01241	0.955017
水肿	1		CT	2	1.2.840.113619.2.289.3.2831160993.173.1531899618.952	64	13.4	30.7	17.3	135.08	13.4	0.0992005	5	14	14083.4	好	80	3.76	143	2.33	0.94	4.79	5.56	4.04	1.16	3.48276	140	0.417	11.9	220	12.8	10.4	0.89	25.4	17.8	0.98	3	0	59	0.0075506	1.30384	1	0.845719	7658.75	0.00326295	0.00525854	9129.94	0.881794	0.846943
水肿	1		CT	1	1.2.840.113619.2.289.3.2831171523.197.1623733706.906	76	15.02	25.63	10.61	134.45	17.04	0.126739	2	11	9228.52	差	77	4.37	138	2.14	0.86	7.45	9.13	6.7	1.65	4.06061	110	0.358	16.6	235	10.7	11.4	0.98	27.2	16.6	1.65	3	0	38.5	0.00628899	1.9115	1	1.06364	7065.91	0.00257781	0.00388085	13800.6	1.09418	1.06395
水肿	1		CT	2	1.2.840.113619.2.278.3.2831170499.518.1537351644.241	64	11.85	22.09	10.24	124.22	14.12	0.113669	3	11	3465.04	好	104	3.55	136.1	2.28	0.81	4.62	9.99	8.29	1.14	7.27193	144	0.406	11.9	301	14.2	10.1	0.87	17.8	18.3	1.21	3	5	21	0.00844258	1.48179	1	0.962741	4396.31	0.00453516	0.00769935	5240.8	1.03619	0.965511
水肿	1		CT	2	1.2.156.14702.6.146.20180121000027	53	28.38	38.72	10.34	125.97	28.38	0.225292	5	12	25358.9	好	69	4.4	133	2.21	0.96	5.3	9.51	7.94	1.14	6.96491	138	0.43	11.7	247	13.3	11.2	1.03	25.9	18	0.73	3	13	17	0.00651246	1.58355	1	0.786209	12080	0.00309245	0.00515077	12188.6	0.849706	0.787258
水肿	1		CT	1	1.2.392.200036.9125.2.138612190166.20201120000851	48	12.51	22.23	9.72	141.94	22.23	0.156615	4	12	14820.2	好	77	3.4	141.9	2.26	0.94	5.06	12.56	10.425	1.809	5.76285	149	0.439	13.6	345	9.9	10.7	0.9	21.9	17.2	0.31	2	0	20	0.0135771	1.47398	1	0.923138	8654.26	0.00603872	0.0104278	9889.2	0.992721	0.925071
水肿	1		CT	1	1.2.840.113619.2.278.3.2831170499.348.1502253997.338	48	13.5	26.01	12.51	134.7	20.1	0.14922	3	7	2505.78	差	60	3.9	143	2.27	0.88	8.69	9.72	7.37	1.76	4.1875	155	0.458	12.2	243	15.4	11.3	1.03	17.5	19.2	14.45	3	11	18	0.00519543	1.97362	1	0.972193	15511.2	0.00234369	0.00430826	18490.8	1.00633	0.973893
水肿	1		CT	1	1.2.840.113619.2.327.3.2831171011.482.1464220404.469	46	23.14	31.14	8	129.12	31.14	0.241171	2	9	3365.27	差	54.9	4.1	143	2.25	1.07	3.8	13.09	9.53	2.64	3.60985	151	0.457	13.6	149	15.1	10.8	0.93	29.3	14.7	1.13	3	8	48	0.00737528	1.25134	1	0.786787	9624.21	0.00359675	0.0058498	9710.72	0.827761	0.78778
水肿	1		CT	2	1.2.840.113619.2.278.3.2831170499.730.1554250615.905	56	12.52	32.71	20.19	123.25	12.52	0.101582	0	9	8376.83	好	53	3.4	137	2.23	0.82	6.8	10.54	8.44	1.77	4.76836	141	0.415	12.5	191	15.5	10.3	0.87	22.8	18	0.24	2	16	66	0.00603163	1.82801	1	0.990329	5086.84	0.00250852	0.00420973	6063.98	1.0333	0.991638
水肿	1		CT	1	1.2.840.113619.2.278.3.2831170499.450.1595132825.517	64	16.78	33.6	16.82	130.39	20.29	0.15561	5	15	16714.7	好	88	3.5	143.1	2.35	0.91	5.56	6.5	4.459	1.638	2.72222	141	0.429	12.7	181	11.3	11.5	0.97	23.9	17.1	0.2	3	0	13	0.0054123	2.30991	1	1.01449	11190.5	0.00250702	0.00439739	18954.4	1.05598	1.01533
水肿	1		CT	2	1.2.840.113619.2.278.3.2831170499.77.1618876360.901	78	15.07	25.07	10	118.92	15.07	0.126724	0	5	36052.2	差	56	3.63	143	2.05	0.8	5.62	8.89	7.39	1.17	6.31624	110	0.35	13.4	221	10.1	11	0.95	22.5	16.6	0.35	2	19	11	0.00780684	1.759	1	0.96815	6879.11	0.00295972	0.00508832	8200.53	1.00111	0.969351
水肿	1		CT	1	1.2.840.113619.2.278.3.2831170499.714.1562666831.28	48	15.47	31.89	16.42	132.25	20.82	0.157429	1	11	21501.8	差	101	3.97	137.4	2.21	0.9	5.94	9.77	8.69	0.88	9.875	152	0.424	12.3	236	13	10.8	0.91	25.5	17.2	0.1	2	10	71	0.00621331	1.75906	1	0.856952	7077.24	0.00293075	0.00475268	8436.71	0.896562	0.857628
水肿	1		CT	1	1.2.156.14702.6.146.20210615000427	75	23.84	38.68	14.84	132.6	25.9	0.195324	3	10	14175.6	好	17	3.9	144	2.06	0.88	4.82	7.89	5.26	1.71	3.07602	134	0.402	12.1	214	12.8	12.4	1.07	29.4	17	0.7	2	0	15	0.00654652	1.12145	1	0.778226	4931.24	0.00265718	0.00430144	4975.57	0.816687	0.778669
水肿	1		CT	2	1.2.156.14702.6.146.20190519000229	62	12.69	14.33	1.64	117.2	12.69	0.108276	0	12	3019.9	好	100	4.13	138.2	2.26	0.82	6.93	11.27	9.75	1.14	8.55263	124	0.377	11.4	237	8.6	10.4	0.88	26.3	16.8	1.29	2	13	14	0.00595604	1.69128	1	0.880498	8918.57	0.00255265	0.00419199	8998.73	0.914532	0.881139
水肿	1		CT	1	1.2.840.113619.2.452.3.2831155667.133.1542513513.766	57	17.81	24.67	6.86	133.2	17.81	0.133709	3	11	14631.1	好	75	3.9	140	2.49	0.93	6.23	10.15	8.85	0.8	11.0625	150	0.427	13.5	178	21.1	10.7	0.9	25	17.6	0.18	2	5	13	0.00676543	1.72414	1	0.882702	5304.03	0.00304121	0.00555771	7212.03	0.923295	0.884219
水肿	1		CT	1	1.2.392.200036.9125.2.138612190166.20210402000883	52	19.91	41.89	21.98	128.1	21.61	0.168696	1	8	21903.1	差	54	4.06	143	2.27	0.96	5.73	5.39	4.274	0.782	5.46547	138	0.426	12.8	151	14.6	10.2	0.86	21.9	16.3	1	3	4	52	0.0153066	1.52266	1	0.858539	18511.7	0.00680874	0.011517	17244.9	0.935071	0.861418
水肿	1		CT	2	1.2.156.14702.6.146.20210831001481	67	27.12	32.94	5.82	121.33	27.12	0.223523	1	9	29652.1	差	101	4.24	141.5	2.22	0.97	6.34	9.78	6.68	2.543	2.62682	135	0.407	12.1	349	10.3	11.2	0.95	22.7	16.2	0.95	2	8	9	0.00800989	1.83864	1	0.983573	10758.7	0.00356077	0.00634593	14410.6	1.03074	0.985662
水肿	1		CT	2	1.2.156.14702.6.146.20200409000017	78	6.28	7.03	0.75	121.58	6.28	0.0516532	5	14	198.771	好	33	3.56	150	2.1	1	4.72	5.31	3.44	1.24	2.77419	138	0.419	12.3	152	17.4	11	0.95	28.1	18	0.28	3	0	16	0.00357896	1.32625	1	1.00627	695.003	0.00173469	0.00263213	909.955	1.02327	1.00654
水肿	1		CT	1	1.2.840.113619.2.289.3.2831160993.412.1495669473.849	62	35.31	41.51	6.2	127.05	35.31	0.277922	0	9	3861.7	差	37	3.12	138	2.15	0.84	6.63	5.73	3.6	1.3	2.76923	154	0.452	11.9	251	10	10.9	0.97	26.7	17.4	1.23	3	12	8	0.00852075	1.38208	1	0.888513	14998.1	0.00389513	0.00639524	18054.3	0.927708	0.890202
水肿	1		CT	2	1.2.840.113619.2.278.3.2831170499.502.1547855173.728	81	15.65	16.76	1.11	121.87	15.65	0.128416	1	12	11880.4	好	55	4.2	142	2.24	0.75	7.6	4.51	3.61	0.73	4.94521	135	0.399	12.8	144	10.2	11.5	0.97	24.6	18.1	0.53	3	9	17	0.00579038	2.05577	1	0.902948	5089.09	0.00280129	0.00457424	6066.66	0.940999	0.90359
水肿	1		CT	1	1.2.840.113619.2.278.3.2831170499.446.1576053072.793	75	16.56	39.31	22.75	116.19	39.31	0.338325	3	13	23306.8	好	141	4.01	137.7	2.13	0.8	5.61	1.3	10.13	0.67	15.1194	127	0.371	15.3	208	10.1	10.6	0.89	19.9	17.6	1.73	3	10	7	0.00964237	1.31685	1	1.19822	15258	0.00452115	0.00739083	35650.4	1.24644	1.2001
水肿	1		CT	2	1.2.392.200036.9125.2.138612190166.20210827001332	63	14.94	36.77	21.83	112.22	23.65	0.210747	2	11	28122.8	好	102	4.84	137.6	2.33	0.6	5.94	10.73	8.766	1.502	5.83622	123	0.368	12.4	218	12.7	11.2	0.95	22.3	15	0.53	2	8	54	0.0197212	1.0479	1	1.36801	22534	0.00987502	0.0152803	29503.4	1.44887	1.37269
水肿	1		CT	2	1.2.840.113619.2.452.3.2831155667.441.1543735143.567	66	18.59	21.47	2.88	120.45	21.47	0.178248	5	12	6689.59	好	100	3.8	139	2.52	0.74	12.3	10.89	8.83	1.54	5.73377	151	0.456	12.2	269	9.3	11.3	0.97	20.5	17.7	0.79	3	1	9	0.00807412	1.01401	1	1.01292	7464.84	0.00374252	0.00631091	9477.41	1.07393	1.0145
水肿	1		CT	1	1.2.840.113619.2.278.3.2831170499.121.1515821729.266	46	18.42	34.97	16.55	128.46	18.42	0.143391	2	9	16934.6	差	21	3.9	140	2.38	0.88	5.27	6.85	4.99	1.52	3.28289	162	0.479	12	166	12.4	11.2	1.03	25.6	16.6	0.15	3	8	7	0.00657292	1.58662	1	0.84746	5327.03	0.00338043	0.00596334	6350.3	0.883611	0.849197
水肿	1		CT	1	1.2.392.200036.9125.2.138612190166.20210326000934	51	15.16	27.36	12.2	134.29	26.89	0.200238	3	10	14559.7	好	99	3.09	135.9	2.26	0.86	6.19	6.99	4.446	1.922	2.31322	177	0.486	12	322	11.8	10.3	0.87	26.8	17	0.17	3	14	14	0.01395	0.801761	1	0.727345	3890.01	0.00615752	0.00896127	3303.28	0.793608	0.727993
水肿	1		CT	2	1.2.156.14702.6.146.20200518000539	61	15.6	21.95	6.35	128.3	15.6	0.12159	3	9	11303.2	好	85	3.57	139	2.35	0.84	6.61	9.43	7.58	1.6	4.7375	132	0.41	12.8	279	10.4	10.8	0.92	22.8	17.5	0.52	3	3	12	0.00896528	1.52278	1	1.01867	4879.07	0.00411374	0.00653261	8375.49	1.08233	1.02116
水肿	1		CT	2	1.2.840.113619.2.289.3.2831160993.120.1478216751.308	49	18.98	23.57	4.59	115.44	23.57	0.204175	0	5	4554.2	差	63.4	3.8	145	2.31	0.91	6.8	10.36	7.96	1.94	4.10309	137	0.438	12.4	271	11.2	12.7	1.1	25.4	16	1.24	3	13	48	0.00842327	1.35369	1	0.87786	10504.3	0.00391138	0.00592917	12522.1	0.917449	0.879884
水肿	1		CT	2	1.2.840.113619.2.289.3.2831160993.91.1471906644.216	57	24.24	56.16	31.92	120.8	24.24	0.200662	0	11	34750.6	差	57.9	3.28	140.6	2.39	0.9	7.15	13.21	10.69	1.8	5.93889	130	0.393	13.2	247	11.9	11.2	0.97	22	15.8	0.44	3	10	36	0.0105688	1.3039	1	0.964383	29657.4	0.00459731	0.00764109	35354.4	1.00578	0.966317
水肿	1		CT	1	1.2.840.113619.2.278.3.2831170499.387.1530322108.680	76	25.39	26.8	1.41	129.77	26.8	0.206519	5	14	11844.9	好	70	3.53	142.6	2.2	1.01	6.18	8.81	7.51	0.66	11.3788	140	0.422	11.9	241	11.2	11.3	0.97	21.7	17.9	0.57	3	6	5	0.00701951	1.46326	1	0.96128	10601.7	0.00280988	0.004792	12638.2	0.997157	0.962245
水肿	1		CT	2	1.2.840.113619.2.289.3.2831160993.344.1484782885.667	69	10.63	15.88	5.25	110.81	10.63	0.09593	5	13	782.694	好	83.5	4.24	147.8	2.21	0.88	4.32	4.91	3.31	1.29	2.56589	119	0.36	12.3	254	11.3	11.6	0.99	23.5	16.8	0.27	3	7	31	0.00539175	2.20707	1	1.00875	2895.78	0.00270141	0.00483538	3452.04	1.04649	1.01102
水肿	1		CT	2	1.2.840.113619.2.327.3.2831171011.168.1448166813.988	61	25.58	28.82	3.24	122.77	25.58	0.208357	0	8	17762.2	差	70.6	3.12	141	2.35	0.94	6.3	14.73	13.46	0.94	14.3191	144	0.42	12	269	11.6	11.5	0.97	22	15.8	0.38	2	11	9	0.0100331	1.24067	1	0.837752	7534.92	0.00483977	0.00786361	7631.54	0.880393	0.840541
水肿	1		CT	2	1.2.840.113619.2.278.3.2831170499.376.1459122527.926	67	15.74	34.79	19.05	116.96	15.74	0.134576	2	10	2274.82	好	110.7	4.6	136	2.2	0.86	6.3	8.36	6.04	1.43	4.22378	121	0.379	12.4	348	10.8	11.1	0.95	26.1	17.1	0.69	3	6	12	0.00975415	1.28203	1	0.996704	2953.69	0.00521071	0.00835135	3606.27	1.03572	0.999778
水肿	1		CT	2	1.2.156.14702.6.146.20200310000813	84	29.2	36.37	7.17	126.19	29.2	0.231397	4	12	20177.2	好	39	3.06	136.8	2.2	0.86	5.14	5.43	3.2	1.63	1.96319	117	0.344	12.8	210	11.1	11.2	0.97	22.3	16.9	0.87	2	0	31	0.0100237	1.27563	1	0.833135	13527.3	0.00432887	0.0070429	13648.9	0.879912	0.835295
水肿	1		CT	2	1.2.840.113619.2.278.3.2831170499.429.1484922874.701	46	13.82	27.64	13.82	127.34	27.64	0.217057	0	9	3647.8	好	59.4	3.6	138	2.32	0.89	7.29	6.48	3.33	2.47	1.34818	128	0.395	12.8	201	14.6	12.2	1.05	23.8	17.4	0.15	2	11	47	0.00864502	1.52367	1	1.18895	11112.4	0.00393734	0.00629697	25964.2	1.23026	1.19055
水肿	1		CT	2	1.2.840.113619.2.278.3.2831170499.515.1620907948.905	78	23.64	38.89	15.25	127.9	23.64	0.184832	1	8	35011	差	75	2.45	135	2.11	0.55	5.91	3.79	2.71	0.64	4.23438	107	0.307	11.9	142	10.7	11	0.95	41.5	14.3	4.42	2	18	2.5	0.0083535	1.51918	1	0.96294	19043.6	0.00371696	0.00625282	22701.7	1.00387	0.965213
水肿	1		CT	2	1.2.392.200036.9125.2.138612190166.20210806001675	62	18.5	27.2	8.7	126.6	18.5	0.14613	3	11	21652.3	好	89	4	142	2.21	0.91	4.23	8.23	5.78	1.46	3.9589	127	0.39	12.6	270	10.5	11.4	0.98	23.8	16.5	0.75	3	0	23	0.0141978	1.79767	1	1.03628	14856.7	0.00655167	0.0108378	14990.2	1.11259	1.03909
水肿	1		CT	1	1.2.156.14702.6.146.20200618000343	66	13.54	17.27	3.73	132.97	13.54	0.101827	4	10	6678.63	好	90	3.26	140.1	2.2	0.97	18.61	5.25	3.701	1.092	3.38919	161	0.486	13.3	89	14.1	12.5	1.06	27	18.3	0.23	3	2	26	0.00529409	1.95379	1	0.996547	4120.14	0.00252122	0.004436	6746.49	1.03184	0.997719
水肿	1		CT	1	1.2.840.113619.2.278.3.2831170499.730.1554250576.939	54	14.21	34.77	20.56	124.77	15.66	0.125511	3	11	19017.4	好	54	4.5	136	2.23	0.75	6.6	7.25	4.22	2.42	1.7438	159	0.443	11.4	278	9.6	10.9	0.92	27.9	17.4	0.1	3	11	1	0.00767089	1.17156	1	0.985374	7155.82	0.00368237	0.00588008	8530.39	1.01836	0.986233
水肿	1		CT	1	1.2.840.113619.2.278.3.2831170499.529.1500891405.585	58	26.91	39.18	12.27	132.68	26.91	0.202819	0	8	6467.1	差	52.5	3.51	138.3	2.38	0.89	6.8	10.11	9.29	0.49	18.9592	142	0.403	12.9	137	12.9	12.3	1.12	30.7	19.5	0.22	3	11	13	0.0105565	16.2148	1	0.8843	20013	0.0046136	0.0088628	23857.4	1.86361	0.88838
水肿	1		CT	1	1.2.392.200036.9125.2.138612190166.20211217000649	58	33.89	65.98	32.09	135.97	33.89	0.249246	1	10	65933.6	差	119	3.96	139	2.24	0.95	4.44	7.57	5.17	1.76	2.9375	149	0.446	11.6	180	12	11.9	1.03	26.4	15.6	0.3	2	14	68	0.017939	1.29395	1	1.00345	52552.3	0.00741188	0.0120559	53024.6	1.10929	1.00632
水肿	1		CT	1	1.2.392.200036.9125.2.138612190166.20210430000639	71	15.03	33.4	18.37	132.84	15.03	0.113144	3	10	26887.6	好	76	3.96	145	2.09	0.99	4.5	5.9	3.98	1.35	2.94815	149	0.462	11.9	189	14.7	11.2	0.96	24.1	16.5	0.17	2	6	66	0.0144326	1.11635	1	1.00297	12567.4	0.00614919	0.00857769	12680.3	1.07874	1.00382
水肿	1		CT	2	1.2.156.14702.6.146.20210517000710	66	18.57	24.24	5.67	113.71	21.46	0.188726	4	13	20765.4	好	92	3.89	147	2.06	0.96	4.78	5.43	3.45	1.49	2.31544	122	0.392	13.4	235	10.5	11.5	0.99	32.2	16.4	0.2	3	4	18	0.00633578	1.3342	1	1.05633	4609.78	0.00280535	0.00425435	6697.74	1.08711	1.05739
水肿	1		CT	2	1.2.840.113619.2.278.3.2831170499.558.1512553706.494	58	20.75	35.13	14.38	121.52	20.75	0.170754	4	13	2284.02	好	90.6	4.33	145.3	2.29	0.92	6.63	4.94	3	1.49	2.01342	116	0.358	12.7	350	10.2	10.8	0.93	31.6	18.3	0.24	2	4	33	0.00660943	1.69597	1	1.00619	13475.4	0.00335454	0.0058682	16102.4	1.04254	1.00828
水肿	1		CT	1	1.2.840.113619.2.278.3.2831170499.432.1489494303.178	75	13.09	30.47	17.38	125.89	13.09	0.10398	0	8	14915.5	差	92	3.1	146	2.07	0.97	13.55	6.69	4.5	1.52	2.96053	106	0.321	12.7	158	13.4	13.6	1.21	35.4	17.1	0.55	3	13	16	0.00823917	1.22414	1	0.853836	9033.91	0.00397275	0.00605174	10769.3	0.891736	0.855619
水肿	1		CT	1	1.2.156.14702.6.146.20220209001379	53	16.05	23.89	7.84	137.14	16.05	0.117034	4	13	17049.3	好	70	3.45	140.2	2.24	1.06	4.5	6.98	5.24	1.16	4.51724	161	0.477	12.7	258	11.2	10.6	0.91	20.9	17.5	0.1	3	4	17	0.00541129	1.51319	1	1.06448	3194.33	0.00223585	0.00370109	6238.92	1.09604	1.06525
水肿	1		CT	1	1.2.840.113619.2.327.3.2831171011.263.1461256680.473	52	19.4	23.05	3.65	123.99	23.05	0.185902	2	7	4251.59	好	32.2	4.5	139	2.19	0.87	4.9	5.83	3.41	1.99	1.71357	147	0.439	11.7	279	10.9	11.5	0.97	28.6	16.8	0.22	2	8	7	0.00636457	1.17035	1	0.865548	3844.48	0.00320612	0.00478723	3879.04	0.898786	0.866277
水肿	1		CT	1	1.2.156.14702.6.146.20190531000692	46	14.73	41.73	27	144.08	31.53	0.218837	1	11	30319.3	好	108	3.55	131.8	2.28	0.96	4.45	9.71	8.87	0.56	15.8393	151	0.431	13.4	247	12.7	11.4	0.96	24.9	17.2	0.35	3	11	12	0.00843883	1.35814	1	0.870375	8680.15	0.00441598	0.00728806	12320.4	0.932823	0.873013
水肿	1		CT	1	1.2.840.113619.2.278.3.2831170499.570.1521523321.67	65	9.62	17.29	7.67	129.46	9.62	0.0743087	5	14	3976.82	好	95	3.8	136	2.18	0.99	7.2	7.25	6.66	0.4	16.65	126	0.409	13	185	11.3	11.1	1.02	27.1	18.8	0.16	3	0	18	0.00561736	0.256897	1	0.904808	5831.1	0.00254332	0.00341419	6951.21	0.924869	0.904655
水肿	1		CT	1	1.2.840.113619.2.452.3.2831155667.127.1545632721.284	37	22.6	28.99	6.39	137.56	28.55	0.207546	0	9	21115.5	差	69	3.6	140	2.2	0.92	9.1	12.92	10.41	1.8	5.78333	132	0.395	12.4	191	12.4	12	1.02	27.9	15	3.01	2	13	69	0.00743256	1.50403	1	0.784411	12686.7	0.00330563	0.00553534	12800.8	0.825703	0.786162
水肿	1		CT	2	1.2.840.113619.2.278.3.2831170499.287.1570677583.253	46	23.21	34.29	11.08	118.51	23.21	0.195848	4	11	15268.9	好	78	3.65	134.3	2.18	0.76	5.83	9.45	8.28	0.75	11.04	125	0.369	11.9	146	14.8	10.9	0.92	25.7	18.5	0.18	3	4	10	0.0168962	0.85658	1	1.14501	3474.53	0.00761285	0.0104799	8118.26	1.1835	1.14962
水肿	1		CT	1	1.2.840.113619.2.278.3.2831170499.504.1531283033.701	49	18.56	39	20.44	125.99	23.59	0.187237	2	11	12997.4	好	71	3.17	143	2.42	0.92	4.73	7.5	6.57	0.8	8.2125	146	0.428	13.3	150	13.9	10.8	0.91	23.7	16.5	0.18	3	7	5	0.0108238	1.29688	1	0.874431	7379.31	0.00519861	0.00810281	8796.81	0.91386	0.878208
水肿	1		CT	1	1.2.156.14702.6.146.20210914001814	52	12.64	48.47	35.83	119.37	13.61	0.114015	4	12	27614	好	68	3.6	136.5	2.3	0.87	6.52	11	9.757	0.726	13.4394	150	0.442	12.8	241	13	10.9	0.94	23.8	17	0.3	2	8	12	0.00915111	1.48206	1	0.844837	11562.6	0.00406342	0.00647595	11666.5	0.883938	0.846897
水肿	1		CT	2	1.2.840.113619.2.289.3.2831171523.199.1569977749.307	78	11.27	24.8	13.53	120.87	11.27	0.0932407	5	13	4797.69	好	67	4.72	138.1	2.34	0.85	5	7.72	6.47	0.83	7.79518	127	0.393	12.6	159	13.6	10.7	0.9	26.5	17.7	1.46	3	5	29	0.0123999	1.12438	1	0.973397	2972.82	0.00582938	0.00896305	3543.87	1.01502	0.977068
水肿	1		CT	2	1.2.156.14702.6.146.20200522001015	80	20.97	45.08	24.11	120.49	20.97	0.174039	0	7	27329.4	差	58	4.14	145	2.39	1	6.37	4.82	3.41	1.2	2.84167	93	0.296	13.2	106	12.3	39.2	3.86	99.3	31	0.11	2	2	22	0.00935946	0.714523	1	1.08854	18918.6	0.00385573	0.00589655	32692.8	1.12598	1.08933
水肿	1		CT	1	1.2.840.113619.2.278.3.2831170499.474.1545046095.957	80	14.38	32.18	17.8	120.78	14.38	0.119059	2	10	14818.9	差	76	3.46	141	2.31	0.8	5.04	5.09	3.74	0.81	4.61728	117	0.347	13.6	59	13.9	11.7	1.01	36.3	17	2.38	3	10	2	0.00848369	1.18974	1	1.15566	7294.72	0.00346736	0.00506448	17122.6	1.19431	1.15682
水肿	1		CT	1	1.2.156.14702.6.146.20200521000671	57	18.47	52.17	33.7	123.53	18.47	0.149518	2	7	42667.3	好	95	3.66	139	2.23	0.82	8.45	8.8	7.15	1.24	5.76613	141	0.436	12.4	297	9.5	10.3	0.88	21.5	18.8	0.19	2	6	29	0.00900568	0.957336	1	0.783618	16309.5	0.00356913	0.0054899	16456.1	0.818004	0.784804
水肿	1		CT	2	1.2.840.113619.2.278.3.2831170499.441.1630227947.900	50	15.53	24.05	8.52	118.18	19.21	0.162549	4	13	10509.6	好	85	3.55	140.1	2.15	0.87	5.92	7.04	5.9	0.852	6.92488	105	0.333	17.7	348	15.8	10.8	0.91	25	15.9	0.15	2	4	11	0.00684032	1.35717	1	0.986843	5890.34	0.00395305	0.00663545	7021.83	1.018	0.990242
水肿	1		CT	2	1.2.840.113619.2.278.3.2831170499.555.1488347513.810	47	20.11	45.18	25.07	124.83	20.11	0.161099	0	7	35382.3	差	78	3.9	145	2.46	0.84	10.72	8.68	5.98	2.02	2.9604	146	0.447	11.5	283	14.8	10.5	0.95	26.8	16.2	0..28	3	11	18	0.00825672	1.44346	1	0.90029	15031.8	0.00361818	0.00624882	17919.3	0.938571	0.90243
水肿	1		CT	1	1.2.392.200036.9125.2.138612190166.20201120000843	78	17.78	25.1	7.32	124.05	17.78	0.143329	3	11	26533.1	好	88	2.95	144.1	2.24	1	8.21	11.12	9.352	1.112	8.41007	153	0.439	12.2	220	9.7	11	0.93	27	15.9	1.12	2	0	26	0.0111268	1.94806	1	1.10473	7910.2	0.00533426	0.00909349	8603.42	1.17891	1.10682
水肿	1		CT	1	1.2.840.113619.2.278.3.2831170499.940.1574297538.141	45	12.82	23.65	10.83	139.83	18.35	0.131231	4	14	2595.18	好	78	4.05	142.4	2.24	0.92	6.48	8.54	5.71	2.05	2.78537	154	0.442	12.6	261	12.6	11.1	0.96	22.8	17.1	0.11	2	3	11	0.00984683	1.23029	1	0.830657	2644.86	0.00484447	0.00744146	3152.92	0.865121	0.833071
水肿	1		CT	1	1.2.840.113619.2.278.3.2831170499.730.1554250615.511	84	29.97	61.36	31.39	129.41	37.74	0.291631	2	10	51084.7	差	113	4.3	135	2.25	0.95	8	13.22	11.92	0.59	20.2034	152	0.436	13.3	317	10.1	10.5	0.88	25.2	17	0.72	3	9	28	0.0160014	0.733256	1	0.892835	15181.2	0.00712929	0.00962726	18097.4	0.937792	0.896235
水肿	1		CT	1	1.2.840.113619.2.278.3.2831170499.993.1618048399.382	39	23.26	39.35	16.09	137.52	23.26	0.169139	3	12	26315.4	好	83	3.66	142.7	2.23	0.92	4.11	7.1	3.86	2.2	1.75455	175	0.508	12.3	173	10.7	11.5	0.99	24.4	17.1	0.15	2	14	6	0.00643529	1.86704	1	1.08589	4606.01	0.00290819	0.00502843	10762	1.12634	1.08717
水肿	1		CT	1	1.2.156.14702.6.146.20200608000892	72	8.18	14.3	6.12	138.18	8.18	0.0591981	4	13	796.318	好	53	4.11	144.5	2.09	0.82	10.18	5.64	5.03	0.33	15.2424	129	0.381	13.4	108	11.7	11.1	0.95	24.7	16.8	0.71	3	1	44	0.00511619	0.731631	1	1.01711	1677.14	0.00255611	0.00388246	2975.77	1.04695	1.01717
水肿	1		CT	1	1.2.840.113619.2.278.3.2831170499.479.1542262122.318	67	17.98	27.5	9.52	132.23	17.98	0.135975	1	9	6871.22	差	60	3.59	142	2.06	0.92	7	5.11	3.37	1.24	2.71774	169	0.49	12.5	194	12	10.6	0.89	21.7	17.4	0.24	3	7	7	0.00732934	0.466554	1	0.932921	2709.93	0.00316312	0.00447894	3230.48	0.962239	0.933617
水肿	1		CT	2	1.2.840.113619.2.452.3.2831155667.441.1543735051.548	62	17.43	18.55	1.12	127.6	17.43	0.136599	4	13	14265.1	好	73	4.06	143	2.21	0.95	5.03	6.6	3.03	3.03	1	138	0.399	12.5	178	10.6	10.9	0.94	29.9	17.9	0.2	2	2	42	0.00597838	0.641447	1	0.883155	6212.26	0.00263461	0.00384488	7170.52	0.913901	0.883811
水肿	1		CT	2	1.2.840.113619.2.289.3.2831171523.247.1578798045.264	47	20.7	35.49	14.79	118.78	20.7	0.174272	2	12	27638.6	好	106	3.71	142.1	2.36	0.93	6.03	9.52	8.12	1.15	7.06087	147	0.441	14.2	368	8.7	10.2	0.86	21.5	15.7	0.23	3	2	12	0.00793893	11.7782	1	1.14774	11586.6	0.00367981	0.00696388	22488.9	1.53498	1.15014
水肿	1		CT	2	1.2.840.113619.2.278.3.2831170499.776.1602930590.563	82	21.06	46.03	24.97	134.5	21.06	0.15658	2	12	27393.7	好	104	4.21	137.8	2.23	0.94	7.12	9.34	7.519	1.289	5.8332	136	0.42	13.2	318	9.4	10.8	0.91	26.3	14.9	2.94	2	6	18	0.00716483	1.90279	1	0.964548	15310.6	0.00313622	0.00568438	18251.6	1.04097	0.966304
水肿	1		CT	2	1.2.392.200036.9125.2.138612190166.20210820000923	65	15.66	40.77	25.11	114.93	15.66	0.136257	3	10	26324	差	78	3.93	145.9	2.28	0.96	3.94	7.45	6.854	0.462	14.8355	129	0.386	12.3	145	10.8	11.7	0.99	24.8	15.8	0.65	2	12	14	0.0156482	1.62621	1	0.920122	19276.8	0.00684415	0.0124818	19450.1	0.996624	0.923802
水肿	1		CT	2	1.2.840.113619.2.327.3.2831171011.448.1450187049.690	75	14.6	18.17	3.57	118.08	14.6	0.123645	4	11	4969.83	好	103	3.53	141	2.07	0.83	5.36	7.66	4.5	2.55	1.76471	132	0.396	12.8	223	11	10.9	0.98	24	16.5	0.88	2	6	10	0.0180281	0.758491	1	0.887765	1561.05	0.00877638	0.011731	1575.08	0.928972	0.892444
水肿	1		CT	2	1.2.156.14702.6.146.20210109000111	75	11.63	24.86	13.23	124.93	17.72	0.141839	3	11	17242.6	差	68	4.33	139.1	2.34	0.82	7.07	5.44	3.405	1.588	2.14421	136	0.404	11.8	192	10.5	10.2	0.86	24.2	16.2	19.05	3	14	19	0.00817106	1.03194	1	0.796696	4820.73	0.00352613	0.0056002	4864.06	0.830197	0.797589
水肿	1		CT	2	1.2.156.14702.6.146.20190429001130	59	21.01	25.07	4.06	131.09	25.07	0.191243	1	13	14425.5	好	78	3.39	139.1	2.03	0.89	6.54	7.61	6.55	0.84	7.79762	114	0.32	12.9	134	15.8	10.9	0.92	23.8	17.2	0.39	2	5	21	0.0134911	1.40166	1	0.852399	4836.95	0.00638438	0.009449	4882.38	0.986467	0.855949
水肿	1		CT	1	1.2.840.113619.2.289.3.2831160993.327.1447372417.65	80	19.02	33.83	14.81	132.23	19.02	0.14384	0	7	31678.3	差	71.2	4.07	143	1.99	0.91	5.4	8.41	5.42	1.74	3.11494	145	0.429	12.9	215	12.7	11.8	1.02	31.3	18.1	0.33	2	14	54	0.0108126	1.34612	1	1.08357	16550.4	0.0045302	0.00754924	30449.1	1.12863	1.08569
水肿	1		CT	1	1.2.156.14702.6.146.20210707000312	51	16.91	36.28	19.37	121.21	24.63	0.203201	1	6	63503.7	差	80	4.11	141.1	2.33	0.95	5.78	6.63	5.708	0.67	8.5194	138	0.403	12.9	224	12.2	10.7	0.9	23.2	17.3	0.2	2	14	12	0.00752456	1.6945	1	0.937657	17767	0.00321805	0.00551957	22557.1	0.978625	0.938636
水肿	1		CT	1	1.2.156.14702.6.146.20211123000970	64	27.66	39.37	11.71	139.94	27.66	0.197656	4	11	33789.1	好	87	3.74	138	2.38	0.92	10.33	3.8	3.16	0.46	6.86957	134	0.404	10.9	186	10.4	10.9	0.94	21.8	15.2	0.26	2	14	22	0.00827199	1.53946	1	1.16151	11798	0.00377959	0.00613271	23042.9	1.20471	1.16324
水肿	1		CT	2	1.2.840.113619.2.278.3.2831170499.788.1623403650.70	68	16.51	24.75	8.24	125.55	16.51	0.131501	2	6	31197.8	差	93	3.91	147.6	2.4	0.72	7.15	13.99	12.423	1.105	11.2425	129	0.399	12.8	216	12.2	11.7	0.99	27.8	15.9	2.45	2	19	67	0.00703566	1.17319	1	0.967519	9744.12	0.00308222	0.00508975	11615.9	1.00035	0.968886
水肿	1		CT	2	1.2.840.113619.2.278.3.2831170499.449.1576382385.117	77	19.9	25.91	6.01	118.39	19.9	0.168089	0	10	34811.7	差	64	3.89	132.2	2.06	0.88	8.42	9.42	7.49	0.161	46.5217	114	0.337	12.8	273	15.6	11.2	0.95	21.8	18.1	0.58	3	14	19	0.00584679	1.94556	1	1.20731	6184.71	0.00245372	0.00436391	14450.6	1.24336	1.20818
水肿	1		CT	1	1.2.840.113619.2.278.3.2831170499.993.1618048388.675	67	14.01	23.97	9.96	120.54	14.01	0.116227	4	14	6978.5	好	72	3.67	144.7	2.35	0.88	6.9	8.71	7.221	1.167	6.18766	144	0.437	13.2	106	23.2	11.2	0.95	23.5	16.7	0.32	3	2	21.5	0.0053682	1.19272	1	0.886275	2198.43	0.00227215	0.00336178	2625.45	0.909281	0.886406
水肿	1		CT	2	1.2.840.113619.2.278.3.2831170499.594.1507177462.890	43	21.86	30.32	8.46	127.68	21.86	0.171209	4	11	1251.7	好	60.4	3.56	138.2	2.21	0.86	4.42	7.59	6.82	0.61	11.1803	129	0.387	11.7	237	14.3	10.7	0.98	26	15.9	0.18	3	6	4	0.00879529	1.38254	1	0.949567	10422.9	0.00453222	0.00757274	12425.1	0.991145	0.952186
水肿	1		CT	1	1.2.156.14702.6.146.20210823000914	52	19.86	30.19	10.33	116.99	19.86	0.169758	4	13	10662.1	好	61	3.81	139	2.2	0.85	5.05	6.68	4.35	1.63	2.66871	146	0.446	13.2	204	10.1	10.4	0.89	20.8	15.8	0.53	2	4	27	0.00980617	1.07659	1	0.7904	4523.96	0.00425498	0.0066485	5101.38	0.835345	0.792231
水肿	1		CT	1	1.2.840.113619.2.327.3.2831171011.329.1475280462.685	63	21.12	45.87	24.75	136.66	21.12	0.154544	0	9	5938.62	好	69.1	4.4	136	2.21	0.85	5.2	10.43	6.74	2.72	2.47794	133	0.405	12.2	274	10.7	11.2	0.97	31.4	18.3	0.46	2	8	11	0.0122955	1.18508	1	0.778605	11020.8	0.00634159	0.00918008	11291.1	0.867952	0.782149
水肿	1		CT	1	1.2.392.200036.9125.2.138612190166.20200824000572	55	25.75	34.99	9.24	128.39	25.75	0.200561	4	13	16603	好	231	3.46	135.9	2.1	0.79	5.59	5.9	3.918	1.51	2.5947	133	0.402	14.8	216	9.9	11.4	0.97	27.9	20.1	0.42	3	5	21	0.0168872	0.641794	1	1.22618	19345.9	0.007713	0.0109405	23247	1.30311	1.22776
水肿	1		CT	1	1.2.840.113619.2.278.3.2831170499.571.1475805100.710	52	15.42	20.44	5.02	115.43	15.42	0.133587	5	14	407.311	好	65.5	3.35	138	2.2	0.83	4.85	8.09	6.68	1.1	6.07273	152	0.451	12	270	10.3	11.7	1.01	24.1	16.6	0.23	3	3	20	0.00813048	1.89688	1	0.912932	2559.12	0.00346913	0.00648978	3050.7	1.00399	0.914651
水肿	1		CT	2	1.2.840.113619.2.289.3.2831171523.234.1641004863.393	64	11.5	27.52	16.02	115.26	11.5	0.0997744	1	8	12547.1	好	84	3.47	149	2.29	0.91	6.01	7.49	7.06	0.33	21.3939	123	0.387	12.3	242	12.4	11.5	0.99	18.9	15.9	0.4	3	14	18	0.00676547	0.789621	1	1.02302	7058.1	0.00331411	0.00491473	9525.35	1.05008	1.02302
水肿	1		CT	2	1.2.840.113619.2.278.3.2831170499.642.1485837733.722	80	11.99	33.9	21.91	118.5	11.99	0.101181	0	10	9553.1	差	69.4	3	139	2.11	0.81	6.5	4.9	4.29	0.53	8.09434	130	0.365	12	165	9.7	13.2	1.13	21.1	17	0.62	3	8	24	0.00769453	1.78679	1	0.9691	7688.02	0.00330276	0.00580027	9164.82	1.00586	0.9719
水肿	1		CT	1	1.2.156.14702.6.146.20210808000191	52	12.06	15.97	3.91	131.85	15.26	0.115738	0	9	10683.5	差	67	3.17	140.7	2.08	0.75	3.96	4.25	2.61	1.07	2.43925	117	0.337	14.6	156	12.2	10.3	0.88	25.5	16.1	0.3	2	9	9	0.004903	2.21124	1	0.790519	5899.45	0.00227047	0.0041068	5952.48	0.829743	0.792086
水肿	1		CT	1	1.2.156.14702.6.146.20190318000534	46	37.6	41.51	3.91	132.87	41.51	0.312411	0	9	48746.8	好	60	4.08	141.7	2.2	0.82	5.58	11.18	9.39	1.26	7.45238	150	0.435	11.9	240	14.7	11.4	0.98	25.4	18	0.15	1	14	11	0.0107936	1.34829	1	0.835942	18050.7	0.00474646	0.00769005	22038.9	0.879946	0.838153
水肿	1		CT	2	1.2.156.14702.6.146.20210426000979	52	11.36	27.74	16.38	117.74	11.36	0.0964838	5	15	13296.5	好	71	3.39	139	2.09	0.96	7.33	5.43	4.692	0.559	8.39356	125	0.368	12.8	120	11.9	11.3	0.96	30.4	16.2	0.1	1	0	15	0.00937569	1.19495	1	0.901815	6563.19	0.00417005	0.00661215	8076.31	0.938465	0.903672
水肿	1		CT	1	1.2.156.14702.6.146.20190113000214	81	10.7	12.15	1.45	133.88	12.15	0.0907529	4	13	5319.39	好	56	4	136	2.16	0.94	5.32	8.19	5.54	1.88	2.94681	127	0.38	13.6	159	14.6	11.2	0.95	32.6	16.5	0.56	3	4	21	0.00734505	1.37269	1	1.1628	2700.18	0.00313428	0.00513699	5273.79	1.19708	1.16426
水肿	1		CT	1	1.3.46.670589.33.1.63764113726772537500001.5231339183676254102	51	11.87	15.53	3.66	132.1	11.87	0.0898562	5	14	8082.38	好	75	4.02	144	2.18	0.92	4.24	6.67	4.55	1.34	3.39552	140	0.417	12	256	9.6	10.8	0.93	25	17	0.21	3	1	39	0.0100841	1.6129	1	1.01944	4727.46	0.00466133	0.00665164	5635.57	1.0749	1.01999
水肿	1		CT	1	1.2.392.200036.9125.2.138612190166.20210430000625	67	16.7	40.43	23.73	133.25	16.7	0.125328	4	15	33993.8	好	57	3.88	140.2	2.16	0.8	6.36	6.68	5.351	0.949	5.63857	142	0.409	12	199	11.5	11.4	0.96	29.7	15.8	0.37	3	0	70	0.0151706	1.56646	1	0.924811	15411.2	0.00722898	0.0126004	15549.7	1.00909	0.928451
水肿	1		CT	1	1.2.840.113619.2.278.3.2831170499.338.1472562694.463	52	21.09	38.28	17.19	121.55	27.54	0.226573	1	10	16287.5	好	55.5	3.7	138	2.33	0.98	14.01	11.17	9.19	1.47	6.2517	143	0.427	12.4	231	14.5	11.3	0.97	22.7	17.1	0.37	3	7	18	0.0124621	0.926208	1	0.911755	6529.88	0.00522613	0.00776641	7784.22	0.949141	0.914732
水肿	1		CT	1	1.2.840.113619.2.289.3.2831160993.257.1514244974.117	44	30.73	37.51	6.78	141.82	30.73	0.216683	0	8	47749.8	差	100.9	3.7	135.9	2.3	0.83	6.42	9.54	7.67	1.23	6.23577	149	0.444	12	201	12.2	9.9	0.85	20.7	16.2	0.31	3	11	33	0.0110946	1.13471	1	0.872999	14054.5	0.00529411	0.00841571	17096	0.913964	0.876095
水肿	1		CT	2	1.2.392.200036.9125.2.138612190166.20201014000978	49	10.26	20.61	10.35	115.77	20.61	0.178025	1	9	12093.9	差	65	3.68	141.8	2.28	0.86	4	5.33	4.147	0.89	4.65955	129	0.392	12.5	198	12.2	12.1	1.03	26.4	16.6	0.18	3	6	47	0.0106655	2.55333	1	1.18296	9240.92	0.00490903	0.00866855	11169.1	1.25939	1.1848
水肿	1		CT	2	1.2.840.113619.2.25.4.83427604.1554800979.516	50	15.42	32.58	17.16	111.84	19.98	0.178648	0	8	45716.1	差	88	3.3	142	2.28	0.74	7.3	8.21	7	0.83	8.43373	139	0.411	11.9	127	15.1	11.5	0.97	25.4	16.8	0.95	3	13	29	0.00707069	-28.052	0.997865	1.00722	14328	0.00333659	0.00921113	17631.3	1.04434	1.01024
水肿	1		CT	2	1.2.840.113619.2.278.3.2831170499.990.1494665428.138	48	19.41	34.35	14.94	121.71	19.41	0.159477	5	14	2348.42	好	50.9	3.19	145.7	2.33	0.72	4.93	3.88	2.72	0.91	2.98901	135	0.395	11.9	176	13.1	11.3	0.95	26.3	15.8	0.18	3	5	30	0.00763742	1.63311	1	0.930357	10305.3	0.00340576	0.00585727	12284.8	0.969392	0.931251
水肿	1		CT	1	1.2.156.14702.6.146.20210530000660	50	28.36	38.98	10.62	136.6	28.36	0.207613	5	13	27676.7	好	88	4.49	142.7	2.16	0.91	5.03	4.72	2.89	1.24	2.33065	139	0.413	13.1	188	12.6	10.8	0.93	27.3	16.4	0.19	2	4	42	0.00685561	1.44886	1	1.05541	11359.2	0.00292091	0.00457477	22185.9	1.09055	1.05674
水肿	1		CT	1	1.2.840.113619.2.289.3.2831160993.298.1464220328.441	60	26.64	28.12	1.48	130.06	26.64	0.204829	0	8	33524	差	49.8	3.61	142	2.34	0.92	6.2	9.58	8.05	0.64	12.5781	135	0.403	12.4	130	10.8	11.2	0.96	24.6	16.3	0.22	2	12	7	0.0111518	1.17282	1	0.888224	10149.2	0.00472311	0.00737993	12098.8	0.926827	0.889759
水肿	1		CT	1	1.2.840.113619.2.278.3.2831170499.71.1482990672.738	56	33.5	39.9	6.4	132.9	33.5	0.252069	2	5	36448	差	64.6	3.4	140	2.34	0.78	8.1	13.68	12.48	0.68	18.3529	152	0.426	13.4	108	24.9	13.2	1.13	25.3	21.5	0.15	2	14	6	0.0105931	1.31544	1	0.932471	14368.2	0.00471499	0.00682689	17128.2	1.02251	0.933762
水肿	1		CT	1	1.2.840.113619.2.452.3.2831155667.139.1543119654.725	84	16.7	57.35	40.65	120.68	22.39	0.185532	5	9	9376.53	好	78	4.47	144	2.28	0.99	5.36	5.93	4.4	1.06	4.15094	138	0.418	12.9	243	10.6	11.6	1	26.4	18.4	2.37	3	9	11	0.00986374	0.770694	1	0.804111	15238.9	0.00431214	0.00750919	15375.9	0.846854	0.805205
水肿	1		CT	1	1.2.840.113619.2.289.3.2831160993.332.1556269184.789	86	14.74	15.47	0.73	132.92	14.74	0.110894	3	11	8992.71	好	90	4.06	134.9	2.07	0.95	5.9	5.44	4.38	0.73	6	126	0.396	13.3	229	10.4	12.7	1.08	37.3	18.4	0.25	2	5	33	0.0066565	-0.224243	1	0.85379	1145.66	0.00301198	0.00391765	1490.65	0.87376	0.85451
水肿	1		CT	2	1.2.156.14702.6.146.20200330000866	66	13.76	33.74	19.98	126.4	22.3	0.176424	2	8	15575.9	好	63	3.6	142.3	2.16	0.85	7.3	8.09	6.42	1.14	5.63158	126	0.385	11.9	235	11.3	11.7	1.01	19	18.3	0.68	2	8	10	0.00605333	1.47686	1	1.15629	11178.1	0.0027715	0.0046455	21832.2	1.18742	1.1582
水肿	1		CT	2	1.2.392.200036.9125.2.138612190166.20210112000730	47	22.55	36.27	13.72	126.74	27.01	0.213113	2	9	16672.9	差	74	3.92	138	2.36	0.79	6.9	14.43	12.323	1.746	7.05785	128	0.395	14.5	261	15.5	11.6	0.98	27.4	17.1	0.42	3	14	14	0.0216391	0.648995	1	0.619005	3498.06	0.00897091	0.0129363	2722.45	0.67774	0.620923
水肿	1		CT	1	1.2.840.113619.2.289.3.2831171523.473.1588239402.770	49	23.75	54.13	30.38	128.87	23.75	0.184294	1	8	26988.4	差	96	4.22	144.4	2.24	1.01	8.29	9.16	8.281	0.769	10.7685	149	0.431	12.4	236	9.9	10.9	0.92	24.7	16.1	0.44	1	7	24	0.00688543	1.10454	1	1.01325	6747.51	0.00350441	0.00571249	12288.3	1.04596	1.01489
水肿	1		CT	1	1.2.156.14702.6.146.20210509000126	59	17.26	33.25	15.99	127.08	17.26	0.13582	4	12	26235.1	好	90	2.95	138.3	2.05	0.9	8.57	8.56	7.64	0.43	17.7674	112	0.339	12.8	146	10	10	0.86	18.9	15.5	1.15	2	4	56	0.00574226	1.47609	1	0.78934	10232.6	0.00269875	0.00452268	10324.5	0.822973	0.790572
水肿	1		CT	2	1.2.840.113619.2.278.3.2831170499.607.1594248942.257	56	16.26	37.3	21.04	122.68	16.26	0.13254	4	13	13645.6	好	65	4	143	2.08	0.85	4.92	9.27	6.66	2.05	3.24878	127	0.416	13.6	219	18.8	11.1	0.95	25.4	17.5	0.22	3	3	21	0.00851441	1.26684	1	0.909412	7234.15	0.00391979	0.00608321	8623.78	0.941147	0.910931
水肿	1		CT	1	1.2.840.113619.2.278.3.2831170499.495.1450396776.37	27	26.21	42.74	16.53	137.15	33.08	0.241196	1	12	26746.8	好	64.5	3.9	139	2.18	1.07	3.5	7.18	4.12	2.41	1.70954	148	0.442	12.3	205	11.8	11.8	0.99	27.7	18.2	0.33	3	5	12	0.00879356	1.47203	1	0.829531	9421.13	0.00395839	0.00662242	11230.9	0.867104	0.831418
水肿	1		CT	1	1.2.840.113619.2.278.3.2831170499.897.1569296725.42	56	22.56	42.01	19.45	122	22.56	0.184918	3	10	24695.4	差	59	4.07	140.9	2.27	1.06	5.36	13.53	10.59	2.25	4.70667	148	0.431	12.6	277	9.2	11.5	0.97	23.1	16.4	0.24	3	10	26	0.00933575	1.59721	1	1.12311	10806.3	0.00386746	0.00675334	25249	1.16325	1.12456
水肿	1		CT	2	1.2.840.113619.2.278.3.2831170499.883.1548974650.437	62	22.71	28.91	6.2	120.53	22.71	0.188418	2	13	16940.8	好	128	3.2	142	2.24	1.02	5.5	6.32	5.38	0.74	7.27027	131	0.402	13.6	211	11.7	11.3	0.96	34	16.8	0.44	3	6	27	0.00730716	1.42415	1	1.0684	12280.1	0.00297981	0.00476206	14639	1.09925	1.0692
水肿	1		CT	1	1.2.392.200036.9125.2.138612190166.20201026001684	52	20.78	28.18	7.4	139.7	24.17	0.173014	0	8	18455.9	差	112	4.17	141.1	2.37	0.91	5.41	8.88	7.095	1.314	5.39954	158	0.467	12.1	263	13	12.1	1.03	27.4	16.7	0.1	2	9	48	0.016125	1.95156	1	1.46233	30079.1	0.00772438	0.0136599	47766.9	1.56312	1.46777
水肿	1		CT	1	1.2.840.113619.2.278.3.2831170499.738.1480458169.647	63	17.63	26.8	9.17	135.4	26.8	0.197932	2	9	18678.9	差	71.6	3.4	140	2.16	0.89	8.1	9.84	8.32	1.13	7.36283	148	0.442	12.1	150	12.3	11.7	1.01	19.7	18.7	0.42	3	8	39	0.00989888	1.56079	1	0.85734	8953.15	0.00469829	0.0075417	10673	1.0149	0.860085
水肿	1		CT	1	1.2.840.113619.2.278.3.2831170499.250.1605152629.920	70	8.92	12.3	3.38	141.42	12.3	0.086975	5	13	10119.7	好	76	4.26	142.2	2.14	0.99	5.67	4.88	3.33	1.02	3.26471	158	0.466	14	225	13.2	10.7	0.92	23.7	17.4	0.41	2	3	13	0.0105795	0.243401	1	0.811174	7662.62	0.0045038	0.00654849	2283.64	0.855933	0.811671
水肿	1		CT	1	1.2.840.113619.2.278.3.2831170499.453.1579179018.922	68	15.65	31.53	15.88	128.1	17.98	0.140359	0	8	3197.19	差	80	4.21	137.7	2.16	0.63	6.83	9.58	8.79	0.53	16.5849	144	0.439	12.7	152	12.5	10.5	0.89	24.5	17.3	0.86	2	9	56	0.00861497	1.38956	1	1.18321	5191.14	0.00486505	0.00785175	12478.1	1.22724	1.18673
水肿	1		CT	1	1.2.840.113619.2.278.3.2831170499.580.1561625807.424	52	15.61	43.62	28.01	127.94	15.61	0.12201	3	10	4185.43	好	67	2.87	142	2.11	0.88	6.94	6.59	5.81	0.4	14.525	155	0.451	12.6	159	9.6	9.5	0.8	25.7	17.8	0.17	3	7	4	0.00936374	1.1418	1	0.830766	7295.62	0.00432623	0.00667682	8697.05	0.867441	0.832964
水肿	1		CT	1	1.2.840.113619.2.278.3.2831170499.944.1557546880.972	41	17.99	31.75	13.76	137.92	31.75	0.230206	0	9	28994.5	好	70	3.49	142	2.17	0.98	5.06	5.61	3.46	1.71	2.02339	151	0.443	12	177	13.7	10.5	0.9	25.4	18.5	0.16	3	13	10	0.0086985	1.34592	1	0.825155	7451.89	0.00342956	0.0057767	8883.34	0.86153	0.826989
水肿	1		CT	1	1.2.840.113619.2.278.3.2831170499.389.1522763401.565	60	23.63	38.44	14.81	134.36	23.63	0.175871	3	11	23376.9	好	54	4.1	141	2.29	0.88	4.9	8.17	6.01	1.49	4.03356	133	0.431	13.3	229	9	10.3	0.95	23.3	16.9	1.02	1	8	37	0.00740539	1.4917	1	0.990949	16980	0.00320855	0.00543603	20241.7	1.02427	0.992546
水肿	1		CT	2	1.2.840.113619.2.278.3.2831170499.558.1512553674.451	55	17.98	39.18	21.2	117.07	17.98	0.153583	1	7	29505.5	好	109	4	136	2.32	0.88	6.1	8.54	6.83	1.36	5.02206	136	0.418	12.5	311	11.9	10.4	0.96	29.1	17.6	0.21	3	9	40	0.00580218	1.57157	1	0.98706	17619.9	0.00310835	0.00487457	21004.5	1.02353	0.988315
水肿	1		CT	1	1.2.156.14702.6.146.20200311000667	54	16.72	29.74	13.02	138.53	16.72	0.120696	4	12	13843.8	好	56	3.95	143	2.08	0.97	4.08	7.57	5.36	1.52	3.52632	156	0.446	13	241	10.9	11.3	0.97	26	18.1	0.35	3	0	18	0.00761665	1.38617	1	0.877998	3951.69	0.00363807	0.00612949	5535.43	0.911004	0.879905
水肿	1		CT	1	1.2.392.200036.9125.2.138612190166.20210926000911	49	21.75	42.87	21.12	143.88	25.8	0.179316	2	12	24529.7	好	97	3.97	142.3	2.22	1.06	4.54	6.06	4.68	1.03	4.54369	148	0.457	11.9	182	14.8	10.9	0.94	24.7	16.9	1.1	2	8	14	0.017347	1.34134	1	0.825719	13222.9	0.00832881	0.0135157	13341.8	0.905515	0.828797
水肿	1		CT	1	1.2.840.113619.2.278.3.2831170499.542.1498275703.706	55	16.33	22.2	5.87	138.3	16.33	0.118077	3	9	17011.3	差	65.2	4.1	137	2.17	0.92	7	6.54	4.95	1.05	4.71429	133	0.384	11.6	236	13.1	11.7	1.07	36.6	17	0.35	2	6	6	0.00856176	0.793302	1	0.907626	915.182	0.00328569	0.00478296	1090.98	0.93876	0.908423
水肿	1		CT	2	1.2.156.14702.6.146.20200311000569	57	17.65	27.84	10.19	119.62	23.3	0.194783	4	10	18508.1	好	82	4.51	145	2.1	0.89	6.84	7.15	5.56	1.36	4.08824	109	0.324	12.7	187	14.4	11	0.95	20.2	18.1	0.12	3	3	20	0.00594614	1.79663	1	0.90045	6326.81	0.00263943	0.00458438	7243.49	0.935277	0.901668
水肿	1		CT	2	1.2.840.113619.2.327.3.2831171011.590.1441956383.899	52	16.22	25.04	8.82	119.54	16.22	0.135687	4	13	11395.2	好	99.4	4.09	146	2.31	1.02	4.66	5.3	3.15	1.23	2.56098	136	0.42	12	340	10.8	11.4	0.98	26.4	16.5	0.26	1	5	24	0.0163184	0.845608	1	0.885781	2871.88	0.00714265	0.0102211	2897.7	0.927006	0.889713
水肿	1		CT	2	1.2.840.113619.2.278.3.2831170499.338.1472562660.446	56	17.07	39.92	22.85	120.98	26.46	0.218714	4	10	28147.7	好	94.4	4.05	148.5	2.28	0.94	4.07	6.31	4.52	1.37	3.29927	122	0.383	12.4	192	15.5	11.6	1	33.6	17.2	0.1	1	6	24	0.0166293	0.709845	1	0.962392	4011.07	0.007358	0.00991834	4781.56	0.998277	0.965594
水肿	1		CT	1	1.2.840.113619.2.278.3.2831170499.944.1565333506.107	79	21.61	29.12	7.51	137.03	21.61	0.157703	1	10	38194.4	差	61	4.38	143.3	2.18	0.89	5.24	6.97	4.61	1.67	2.76048	134	0.41	14.6	143	10.5	11.2	0.95	28.4	15.8	6.8	2	9	62	0.00560875	1.06539	1	0.890578	8723.39	0.00230633	0.00353588	10399.1	0.919423	0.891499
水肿	1		CT	1	1.2.840.113619.2.278.3.2831170499.385.1573812957.922	66	14.96	20.69	5.73	124.37	20.69	0.166358	3	13	10135.8	好	84	4.59	141.7	2.34	0.88	5.42	9.07	7.45	0.76	9.80263	131	0.398	11.9	293	9.8	11	0.95	19.6	18.3	0.16	3	5	9	0.00733821	3.96116	1	1.06772	3674.21	0.0034782	0.0063274	6519.19	1.19431	1.07003
水肿	1		CT	1	1.2.840.113619.2.278.3.2831170499.478.1466812867.942	49	14.1	28.3	14.2	126.34	27.1	0.214501	0	9	3890.99	差	81.8	3.5	140	2.37	0.85	11	6.87	5.99	0.53	11.3019	145	0.42	12.1	218	13.9	11.8	1.02	29.2	17.9	0.15	3	7	12	0.0161484	0.771304	1	0.876653	3160.16	0.00757463	0.0102316	3831.24	0.914333	0.879977
水肿	1		CT	2	1.2.156.14702.6.146.20200330000873	51	22.83	32.26	9.43	124.08	22.83	0.183994	4	11	18181	好	57	4.14	142.8	2.24	0.91	4.7	6.85	4.43	1.83	2.42077	130	0.407	12.2	216	15.9	12	1.03	25.5	17.6	0.25	2	0	23	0.00696733	1.86478	1	0.967906	12683.9	0.00310355	0.00541768	18030.6	1.00971	0.969269
水肿	1		CT	1	1.2.840.113619.2.278.3.2831170499.856.1561072334.797	86	10.97	28.84	17.87	134.43	22.73	0.169084	3	11	16544.3	好	121	4.06	134.3	2.07	1.09	5.37	8.84	7.43	0.88	8.44318	130	0.393	13.2	182	10.3	10.7	0.9	26.8	17.1	10.25	3	8	42	0.00826463	1.13838	1	1.08617	1917.85	0.00367662	0.0061609	4481.07	1.12657	1.08772
水肿	1		CT	2	1.2.840.113619.2.278.3.2831170499.606.1489765832.915	52	11.35	21	9.65	128.38	13.42	0.104533	3	9	1364.94	好	62.4	4.04	146.1	2.21	0.82	5.63	9.78	7.7	1.82	4.23077	137	0.417	12.1	323	13.7	11.4	1.02	24.7	16.6	0.19	3	8	23	0.00585725	2.14349	1	0.921179	5289.51	0.00262577	0.00410373	6305.59	0.955486	0.922619
水肿	1		CT	1	1.2.840.113619.2.327.3.2831171011.407.1460801363.765	62	23.17	36.48	13.31	126.69	35.91	0.283448	4	9	1598.59	好	112.7	4.1	142	2.33	0.92	4.05	7.05	5.6	0.97	5.7732	149	0.44	13.8	60	21.6	12	1.02	26.8	17.5	0.15	2	6	10	0.00894772	1.35432	1	1.01625	10311.6	0.0034933	0.00559522	16087.6	1.06278	1.01714
水肿	1		CT	2	1.2.392.200036.9125.2.138612190166.20210121000868	71	15.14	18.53	3.39	124.11	16.3	0.131335	2	12	11087.7	差	50	4.12	141.7	2.16	0.81	5.88	8.06	5.997	1.789	3.35215	123	0.374	12.6	215	9.6	9.7	0.82	27.2	16.6	0.19	3	7	30	0.0132729	1.77673	1	0.825849	8223.69	0.00590571	0.0109614	7049.66	0.900509	0.830015
水肿	1		CT	2	1.2.840.113619.2.278.3.2831170499.369.1481091229.589	85	22.62	26.9	4.28	122.71	22.62	0.184337	5	13	14953.2	好	65	4.4	141	2.28	0.82	7.5	7.38	6.45	0.61	10.5738	122	0.372	11.8	178	13	11.6	1	26.8	16.7	0.18	3	5	22	0.0143034	0.895319	1	1.13935	4334.79	0.00632585	0.00891646	5272.89	1.17172	1.14283
水肿	1		CT	1	1.2.392.200036.9125.2.138612190166.20220125000864	49	20.57	48.24	27.67	135.06	23.59	0.174663	1	10	39091.1	差	67.5	3.89	141.7	2.37	0.89	5.7	9.73	8.611	0.662	13.0076	164	0.495	11.9	251	9.9	12	1.02	27.2	16.3	0.56	2	14	28	0.019946	1.21606	1	1.08188	24691.6	0.00863909	0.0132915	24913.5	1.15985	1.08395
水肿	1		CT	1	1.2.156.14702.6.146.20220216000729	46	17.74	41.05	23.31	132.23	17.74	0.13416	3	8	27726.6	好	58	4.3	148	2.22	0.8	6.8	4.63	5.6	0.218	25.6881	129	0.358	11.6	225	12.4	11.8	1.02	28.1	17.8	0.14	3	14	16	0.00766732	1.43004	1	1.01764	13332.6	0.00319757	0.00515901	20800.6	1.05367	1.01821
水肿	1		CT	1	1.2.392.200036.9125.2.138612190166.20201028000330	44	17.56	44.59	27.03	121.87	24.45	0.200624	1	9	31859.8	好	105	4.32	136.3	2.26	1.06	7.73	7.49	5.647	1.363	4.14307	145	0.42	11.7	291	9.6	9.7	0.82	22.2	17.6	0.32	3	6	15	0.017142	1.3513	1	1.29067	24364.4	0.00801786	0.0122251	34288	1.37066	1.29355
水肿	1		CT	2	1.2.156.14702.6.146.20180729000312	68	15.87	42.89	27.02	113.92	22.64	0.198736	1	10	31100.5	好	70	3.9	137	2.08	0.76	6.6	8.5	7.34	0.71	10.338	111	0.354	16.5	150	22.3	12.3	1.04	25.4	16.5	0.28	3	8	64	0.00764663	1.36391	1	0.883956	12581.9	0.00306625	0.00449708	14641	0.91879	0.884842
水肿	1		CT	1	1.2.156.14702.6.146.20220220000323	68	16.51	23.66	7.15	138.59	22.96	0.165669	2	5	10771.5	好	119	3.87	141.6	2.13	0.86	5.45	9.93	7.68	1.54	4.98701	140	0.421	13.6	201	10.2	12.9	1.11	25.6	16.2	1.09	3	17	25	0.00746276	1.11422	1	0.86943	6737.22	0.00320367	0.00526812	8031.39	0.906744	0.870542
水肿	1		CT	1	1.2.840.113619.2.289.3.2831160993.327.1457050190.36	44	27.37	41.52	14.15	129.79	28.6	0.220356	1	13	48936.8	差	151.7	3	136	2.31	1.05	5.46	11.88	9.09	1.73	5.25434	153	0.445	12.9	324	10.6	11	0.95	25	18.6	0.1	3	9	17	0.0120165	1.32681	1	0.891153	13327.4	0.00503001	0.00847486	15887.5	0.937503	0.894031
水肿	1		CT	2	1.2.840.113619.2.278.3.2831170499.250.1613370836.268	55	15.4	31.04	15.64	132.13	29.6	0.224022	0	8	39118.5	好	89	3.86	144.7	2.16	0.89	4.51	7.85	4.82	2.46	1.95935	134	0.425	11.9	174	13.1	11.8	1.02	27.7	17	0.26	2	14	20	0.00758211	1.70016	1	0.839231	15533.3	0.00331223	0.00566078	14339.7	0.881354	0.840867
水肿	1		CT	1	1.2.156.14702.6.146.20191006000039	59	25.46	38.26	12.8	135.65	34.29	0.252783	1	11	46456.1	差	59	3.9	136.4	2.28	0.82	4.76	8.16	6.14	1.76	3.48864	162	0.47	11.4	235	9.6	11.2	0.95	27.9	16.9	0.12	3	6	23	0.00784745	1.63884	1	0.942971	17817.3	0.00380704	0.0068771	27410.1	0.987439	0.945229
水肿	1		CT	1	1.2.156.14702.6.146.20190701001712	86	21.8	23.13	1.33	119.43	23.13	0.19367	2	9	32772.6	差	64	3.21	147	2.05	0.77	6.15	10.07	8.31	1.04	7.99038	132	0.403	15.2	170	12.4	10.9	0.94	27	17.9	9.03	3	12	48	0.00484023	1.01152	1	0.747445	521.66	0.00210593	0.00318693	526.349	0.764386	0.747744
水肿	1		CT	1	1.2.840.113619.2.278.3.2831170499.386.1492599982.721	76	17.35	39.03	21.68	136.41	17.35	0.12719	3	10	23220.9	差	108	3.7	142	2.24	0.98	4.96	7.79	6.22	1.19	5.22689	137	0.404	11.8	201	12.8	11.4	1.02	29.8	19.9	0.15	3	5	15	0.0108378	1.17732	1	0.855028	8469.54	0.00490259	0.00776383	10096.5	0.89421	0.857217
[truncated: 1,399 more columns]
